# Supplementary material for: Whole genome analysis of the koa wilt pathogen (Fusarium oxysporum f. sp. koae) and the development of molecular tools for early detection and monitoring
Source: BMC Genomics. 2020 Nov 4;21:764. doi: 10.1186/s12864-020-07156-y (PMC7640661; doi:10.1186/s12864-020-07156-y)
Supplement: Supplementary file 7 — Additional file 7. Distribution and virulence ratings for 15 characterized and 85 uncharacterized Fusarium oxysporum isolates collected from Acacia koa roots used for haplotype and primer amplification analysis. [file 12864_2020_7156_MOESM7_ESM.xls]

## Sheet: Sheet1
Additional File 7 - Distribution and virulence ratings for 15 characterized and 85 uncharacterized Fusarium oxysporum isolates collected from Acacia koa roots used for haplotype and primer amplification analysis.
				GPS location (if available)
Isolate	Alternate ID	Site	Island	Latitude	Longitude	Elevation (m)	Virulence*	rpb2 Haplotype	Amplification P4 - Chr 2	Amplification P6 - LSX
17	0532A		Hawaii				Moderate	1	NO	NO
20	0533C		Hawaii				Moderate	1	NO	NO
27	0433F		Maui				Nonpathogenic	2	NO	NO
34	0544A		Hawaii				Low	1	NO	NO
44	0505A		Hawaii				High	3	YES	YES
53	0429D		Hawaii				Nonpathogenic	1	NO	NO
72	0561Y		Kauai				Nonpathogenic	4	YES	NO
76	0562B		Kauai				Moderate	3	YES	YES
77	0563O		Kauai				High	3	YES	YES
78	0562D		Kauai				High	3	YES	YES
79	0562E		Kauai				High	3	YES	YES
81	0562H		Kauai				Nonpathogenic	4	YES	NO
90	0602K		Oahu				Moderate	3	YES	YES
104	HAN 1	Hanalei	Kauai	22.2015	-159.474	55.9	Uncharacterized	4	YES	NO
112	KOK 15	Kokee	Kauai	22.1098	-159.669	1116.39	Uncharacterized	5	NO	NO
139	KOK 13	Kokee	Kauai	22.12	-159.666	1128.9	Uncharacterized	3	YES	YES
160	KOK 14	Kokee	Kauai	22.1199	-159.666	1128.72	Uncharacterized	1	NO	NO
166			Maui				Moderate	3	YES	YES
170			Maui				Nonpathogenic	6	NO	NO
185	HAN 7	Hanalei	Kauai	22.2004	-159.475	55.9	Uncharacterized	1	NO	NO
188	KOK 8	Kokee	Kauai	22.0276	-159.674	653.18	Uncharacterized	7	NO	NO
246	KOK 11	Kokee	Kauai	22.1199	-159.666	1127.62	Uncharacterized	8	NO	NO
289	HAN 2	Hanalei	Kauai	22.2013	-159.475	63.36	Uncharacterized	7	NO	NO
311	KOK 1	Kokee	Kauai	22.0097	-159.386	474.52	Uncharacterized	4	YES	NO
333	KOK 19	Kokee	Kauai	22.1017	-159.678	1048.19	Uncharacterized	3	YES	NO
343	KOK 18	Kokee	Kauai	22.1094	-159.669	1122.98	Uncharacterized	5	NO	NO
348	PW 4	Puuwaawaa	Hawaii	19.7381	-155.839	1280.23	Uncharacterized	5	NO	NO
361	PW 5	Puuwaawaa	Hawaii	19.7372	-155.84	1289.98	Uncharacterized	9	NO	NO
366	WV 15	Wood Valley	Hawaii	19.2796	-155.489	871.73	Uncharacterized	1	NO	NO
393	HAN 9	Hanalei	Kauai	22.1991	-159.475	110.55	Uncharacterized	4	YES	NO
409	KOK 5	Kokee	Kauai	22.0283	-159.675	655.07	Uncharacterized	5	NO	NO
411	PW 2	Puuwaawaa	Hawaii	19.7383	-155.839	1275.2	Uncharacterized	10	NO	NO
435	RP 11	Paauilo	Hawaii	20.0129	-155.381	627.47	Uncharacterized	4	YES	NO
441	WV 12	Wood Valley	Hawaii	19.279	-155.489	849.37	Uncharacterized	10	NO	NO
447	CK 5	Kalopa	Hawaii	20.0324	-155.434	676.01	Uncharacterized	1	NO	NO
451	CK 8	Kalopa	Hawaii	20.0319	-155.435	683.45	Uncharacterized	1	NO	NO
456	CK 2	Kalopa	Hawaii	20.0325	-155.434	671.28	Uncharacterized	1	NO	NO
467	CK 4	Kalopa	Hawaii	20.0325	-155.434	674.08	Uncharacterized	1	NO	NO
485	WV 16	Wood Valley	Hawaii	19.2796	-155.489	873.99	Uncharacterized	11	NO	NO
491	CK 1	Kalopa	Hawaii	20.0326	-155.434	668.92	Uncharacterized	1	NO	NO
495	WV 7	Wood Valley	Hawaii	19.2795	-155.488	829.86	Uncharacterized	1	YES	NO
515	WV 8	Wood Valley	Hawaii	19.2789	-155.488	839.85	Uncharacterized	1	NO	NO
533	TK 1	Kona	Hawaii	19.6258	-155.947	485.58	Uncharacterized	1	NO	NO
548	RP 5	Paauilo	Hawaii	20.0086	-155.383	681.38	Uncharacterized	1	NO	NO
561	WV 9	Wood Valley	Hawaii	19.2789	-155.488	841.06	Uncharacterized	1	NO	NO
571	RP 4	Paauilo	Hawaii	20.0086	-155.383	680.33	Uncharacterized	1	NO	NO
586	RP 8	Paauilo	Hawaii	20.0082	-155.383	687.87	Uncharacterized	1	NO	NO
613	VNP 10	Volcano National Park	Hawaii	19.4316	-155.274	1240	Uncharacterized	1	NO	NO
623	VNP 13	Volcano National Park	Hawaii	19.4313	-155.275	1241.16	Uncharacterized	6	NO	NO
630	WR 1	Wung Ranch	Hawaii	19.4709	-155.167	807.44	Uncharacterized	1	NO	NO
649	VNP 15	Volcano National Park	Hawaii	19.4313	-155.275	1242.06	Uncharacterized	6	NO	NO
676	VNP 11	Volcano National Park	Hawaii	19.4313	-155.274	1238.96	Uncharacterized	1	NO	NO
679	VNP 14	Volcano National Park	Hawaii	19.4312	-155.275	1242.28	Uncharacterized	1	NO	NO
693	VNP 9	Volcano National Park	Hawaii	19.4316	-155.274	1239.24	Uncharacterized	6	NO	NO
722	HAL 2	Kaiwiki	Hawaii	19.7606	-155.167	607.35	Uncharacterized	1	NO	NO
731	HAL 1	Kaiwiki	Hawaii	19.7605	-155.167	603	Uncharacterized	1	NO	NO
736	WV 6	Wood Valley	Hawaii	19.2795	-155.488	829.23	Uncharacterized	1	NO	NO
746	RP 12	Paauilo	Hawaii	20.0158	-155.381	606.43	Uncharacterized	1	NO	NO
750	RP 10	Paauilo	Hawaii	20.0082	-155.383	687.5	Uncharacterized	1	NO	NO
757	RP 7	Paauilo	Hawaii	20.0088	-155.382	677.93	Uncharacterized	1	NO	NO
766	RP 6	Paauilo	Hawaii	20.0088	-155.383	678.76	Uncharacterized	1	NO	NO
779	RP 1	Paauilo	Hawaii	20.0086	-155.383	676.72	Uncharacterized	4	YES	NO
796	WV 19	Wood Valley	Hawaii	19.2797	-155.49	892.7	Uncharacterized	1	NO	NO
798	WV 18	Wood Valley	Hawaii	19.2796	-155.49	892.14	Uncharacterized	1	NO	NO
804	WV 14	Wood Valley	Hawaii	19.2796	-155.489	860.54	Uncharacterized	1	NO	NO
809	CK 6	Kalopa	Hawaii	20.0322	-155.434	676.58	Uncharacterized	1	NO	NO
835	WV 20	Wood Valley	Hawaii	19.2799	-155.49	896.19	Uncharacterized	1	NO	NO
836	WV 3	Wood Valley	Hawaii	19.2761	-155.481	739.83	Uncharacterized	1	NO	NO
844	HAL 9	Kaiwiki	Hawaii	19.7632	-155.167	612.39	Uncharacterized	1	NO	NO
860	CK 10	Kalopa	Hawaii	20.032	-155.436	689.32	Uncharacterized	1	NO	NO
863	CK 9	Kalopa	Hawaii	20.032	-155.435	682.76	Uncharacterized	1	NO	NO
884	WV 13	Wood Valley	Hawaii	19.2793	-155.488	850.14	Uncharacterized	12	NO	NO
886	WV 10	Wood Valley	Hawaii	19.2789	-155.489	844.23	Uncharacterized	1	NO	NO
899	WV 4	Wood Valley	Hawaii	19.276	-155.48	740.21	Uncharacterized	1	NO	NO
908	KAH 1	Kahana	Oahu	21.5418	-157.886	60.99	Uncharacterized	3	YES	YES
951	POA 5	Poamoho	Oahu	21.5352	-157.986	455.28	Uncharacterized	5	NO	NO
970	POA 6	Poamoho	Oahu	21.5352	-157.985	458.78	Uncharacterized	4	YES	NO
978	POA 8	Poamoho	Oahu	21.5352	-157.985	459.64	Uncharacterized	1	NO	NO
987	MW 7	Maunawili	Oahu	21.3463	-157.768	186.41	Uncharacterized	1	NO	NO
995	MW 9	Maunawili	Oahu	21.3464	-157.768	164.85	Uncharacterized	1	NO	NO
1003	MW 10	Maunawili	Oahu	21.3464	-157.768	174.24	Uncharacterized	3	YES	YES
1009	MW 11	Maunawili	Oahu	21.3465	-157.768	177.21	Uncharacterized	3	YES	YES
1011	MW 12	Maunawili	Oahu	21.3465	-157.768	177.21	Uncharacterized	2	NO	NO
1015	MW 1	Maunawili	Oahu	21.3469	-157.768	190	Uncharacterized	1	NO	NO
1026	MW 4	Maunawili	Oahu	21.347	-157.768	175.51	Uncharacterized	1	NO	NO
1032	MW 5	Maunawili	Oahu	21.3468	-157.768	180.4	Uncharacterized	1	YES	NO
1803			Lanai				Uncharacterized	4	YES	NO
1810		Pepeekeo	Hawaii				Uncharacterized	1	NO	NO
1814	MW 3	Maunawili	Oahu	21.347	-157.768	177.76	Uncharacterized	4	NO	NO
1816	POA 1	Poamoho	Oahu	21.5353	-157.986	460.27	Uncharacterized	1	NO	NO
1827	HAN 4	Hanalei	Kauai	22.201	-159.475	65.04	Uncharacterized	5	NO	NO
1830	POA 7	Poamoho	Oahu	21.5352	-157.985	457.84	Uncharacterized	3	YES	YES
1833	VNP 1	Volcano National Park	Hawaii	19.4249	-155.296	1205.63	Uncharacterized	1	NO	NO
1836	CK 7	Kalopa	Hawaii	20.0319	-155.435	681.28	Uncharacterized	1	NO	NO
1841	KOK 9	Kokee	Kauai	22.0283	-159.675	658.34	Uncharacterized	5	NO	NO
1850	CK 3	Kalopa	Hawaii	20.0325	-155.434	673.3	Uncharacterized	1	NO	NO
1852	RP 2	Paauilo	Hawaii	20.0086	-155.383	679.16	Uncharacterized	1	NO	NO
0540K			Hawaii				Moderate	1	YES	NO
1802B			Lanai				Uncharacterized	4	YES	NO
1809A			Lanai				Uncharacterized	3	YES	YES
*Virulence ratings based on % mortality of 24 inoculated seedlings per isolate displaying foliar wilt, chlorosis, and/or necrotic symptoms (Dudley et al. 2007; Dudley et al. 2017)
