# Supplementary material for: Whole genome analysis of the koa wilt pathogen (Fusarium oxysporum f. sp. koae) and the development of molecular tools for early detection and monitoring
Source: BMC Genomics. 2020 Nov 4;21:764. doi: 10.1186/s12864-020-07156-y (PMC7640661; doi:10.1186/s12864-020-07156-y)
Supplement: Supplementary file 11 — Additional file 11. GenBank accession numbers and collection locations for all isolates used in this study. [file 12864_2020_7156_MOESM11_ESM.xls]

## Sheet: Sheet1
Additional File 11 - GenBank accession numbers and collection locations for all isolates used in this study.
Whole Genome Sequences						rpb2 sequences							GPS location (if available)				tef1 sequences							GPS location (if available)
BioProject	BioSample	LocalID	Accession #	Organism		LocalID	Organism	Accession #	Locus	Alternate ID	Site	Island	Latitude	Longitude	Elevation (m)		LocalID	Organism	Accession #	Locus	Alternate ID	Site	Island	Latitude	Longitude	Elevation (m)
PRJNA627434	SAMN14669697	Fo170_001	CP052885	Fusarium oxysporum		8	Fusarium oxysporum	MT680392	rpb2	0503M	Wood Valley	Hawaii					1	Fusarium proliferatum	MT673699	tef1	0429K		Maui
PRJNA627434	SAMN14669697	Fo170_002	CP052886	Fusarium oxysporum		17	Fusarium oxysporum	MT680330	rpb2	0532A	HRS	Hawaii					80	Fusarium proliferatum	MT673698	tef1	0562G		Kauai
PRJNA627434	SAMN14669697	Fo170_004	CP052887	Fusarium oxysporum		20	Fusarium oxysporum	MT680381	rpb2	0533C	HRS	Hawaii					85	Fusarium commune	MT673682	tef1	0608G		Hawaii
PRJNA627434	SAMN14669697	Fo170_005	CP052888	Fusarium oxysporum		27	Fusarium oxysporum	MT680321	rpb2	0433F	Dorcy	Maui					104	Fusarium oxysporum	MT506795	tef1	HAN 1	Hanalei	Kauai	22.2015	-159.474	55.9
PRJNA627434	SAMN14669697	Fo170_007	CP052889	Fusarium oxysporum		34	Fusarium oxysporum	MT680331	rpb2	0544A		Hawaii					112	Fusarium oxysporum	MT506812	tef1	KOK 15	Kokee	Kauai	22.1098	-159.669	1116.39
PRJNA627434	SAMN14669697	Fo170_008	CP052890	Fusarium oxysporum		44	Fusarium oxysporum	MT680373	rpb2	0505A	Paukaa	Hawaii					134	Fusarium oxysporum	MT506714	tef1	KOK 13	Kokee	Kauai	22.12	-159.666	1128.9
PRJNA627434	SAMN14669697	Fo170_009	CP052891	Fusarium oxysporum		53	Fusarium oxysporum	MT680332	rpb2	0429D		Hawaii					139	Fusarium oxysporum	MT506820	tef1	KOK 13	Kokee	Kauai	22.12	-159.666	1128.9
PRJNA627434	SAMN14669697	Fo170_010	CP052892	Fusarium oxysporum		72	Fusarium oxysporum	MT680374	rpb2	0561Y		Kauai					160	Fusarium oxysporum	MT506814	tef1	KOK 14	Kokee	Kauai	22.1199	-159.666	1128.72
PRJNA627434	SAMN14669697	Fo170_011	CP052893	Fusarium oxysporum		76	Fusarium oxysporum	MT680289	rpb2	0562B		Kauai					162	Fusarium oxysporum	MT506713	tef1	KOK 14	Kokee	Kauai	22.1199	-159.666	1128.72
PRJNA627434	SAMN14669697	Fo170_012	CP052894	Fusarium oxysporum		77	Fusarium oxysporum	MT680364	rpb2	0563O		Kauai					170	Fusarium oxysporum	MT506757	tef1	0622A		Maui
PRJNA627434	SAMN14669697	Fo170_013	CP052895	Fusarium oxysporum		78	Fusarium oxysporum	MT680365	rpb2	0562D		Kauai					185	Fusarium oxysporum	MT673719	tef1	HAN 7	Hanalei	Kauai	22.2004	-159.475	55.9
PRJNA627434	SAMN14669697	Fo170_LSX	CP052896	Fusarium oxysporum		79	Fusarium oxysporum	MT680366	rpb2	0562E		Kauai					188	Fusarium oxysporum	MT506777	tef1	KOK 8	Kokee	Kauai	22.0276	-159.674	653.18
PRJNA627434	SAMN14669696	Fokoae44_001	CP052897	Fusarium oxysporum f. sp koae		81	Fusarium oxysporum	MT680375	rpb2	0562H		Kauai					219	Fusarium solani	MT673711	tef1	HAN 8	Hanalei	Kauai	22.0276	-159.674	653.18
PRJNA627434	SAMN14669696	Fokoae44_002	CP052898	Fusarium oxysporum f. sp koae		90	Fusarium oxysporum	MT680275	rpb2	0602K		Oahu					246	Fusarium oxysporum	MT506728	tef1	KOK 11	Kokee	Kauai	22.1199	-159.666	1127.62
PRJNA627434	SAMN14669696	Fokoae44_004	CP052899	Fusarium oxysporum f. sp koae		104	Fusarium oxysporum	MT680265	rpb2	HAN 1	Hanalei	Kauai	22.2015	-159.474	55.9		251	Fusarium oxysporum	MT506737	tef1	KOK 11	Kokee	Kauai	22.1199	-159.666	1127.62
PRJNA627434	SAMN14669696	Fokoae44_005	CP052900	Fusarium oxysporum f. sp koae		112	Fusarium oxysporum	MT680316	rpb2	KOK 15	Kokee	Kauai	22.1098	-159.669	1116.39		289	Fusarium oxysporum	MT506738	tef1	HAN 2	Hanalei	Kauai	22.2013	-159.475	63.36
PRJNA627434	SAMN14669696	Fokoae44_007	CP052901	Fusarium oxysporum f. sp koae		134	Fusarium oxysporum	MT680367	rpb2	KOK 13	Kokee	Kauai	22.12	-159.666	1128.9		311	Fusarium oxysporum	MT506790	tef1	KOK 1	Kokee	Kauai	22.0097	-159.386	474.52
PRJNA627434	SAMN14669696	Fokoae44_008	CP052902	Fusarium oxysporum f. sp koae		139	Fusarium oxysporum	MT680368	rpb2	KOK 13	Kokee	Kauai	22.12	-159.666	1128.9		333	Fusarium oxysporum	MT506789	tef1	KOK 19	Kokee	Kauai	22.1017	-159.678	1048.19
PRJNA627434	SAMN14669696	Fokoae44_009	CP052903	Fusarium oxysporum f. sp koae		160	Fusarium oxysporum	MT680326	rpb2	KOK 14	Kokee	Kauai	22.1199	-159.666	1128.72		340	Fusairum solani	MT673710	tef1	KOK 18	Kokee	Kauai	22.1094	-159.669	1122.98
PRJNA627434	SAMN14669696	Fokoae44_010	CP052904	Fusarium oxysporum f. sp koae		162	Fusarium oxysporum	MT680314	rpb2	KOK 14	Kokee	Kauai	22.1199	-159.666	1128.72		343	Fusarium oxysporum	MT506711	tef1	KOK 18	Kokee	Kauai	22.1094	-159.669	1122.98
PRJNA627434	SAMN14669696	Fokoae44_011	CP052905	Fusarium oxysporum f. sp koae		166	Fusarium oxysporum	MT680369	rpb2	0545B		Maui					348	Fusarium oxysporum	MT506716	tef1	PW 4	Puuwaawaa	Hawaii	19.7381	-155.839	1280.23
PRJNA627434	SAMN14669696	Fokoae44_012	CP052906	Fusarium oxysporum f. sp koae		170	Fusarium oxysporum	MT680266	rpb2	0622A		Maui					354	Fusarium oxysporum	MT506758	tef1	PW 4	Puuwaawaa	Hawaii	19.7381	-155.839	1280.23
PRJNA627434	SAMN14669696	Fokoae44_013	CP052907	Fusarium oxysporum f. sp koae		185	Fusarium oxysporum	MT680333	rpb2	HAN 7	Hanalei	Kauai	22.2004	-159.475	55.9		361	Fusarium oxysporum	MT506741	tef1	PW 5	Puuwaawaa	Hawaii	19.7372	-155.84	1289.98
PRJNA627434	SAMN14669696	Fokoae44_LSX	CP052908	Fusarium oxysporum f. sp koae		188	Fusarium oxysporum	MT680379	rpb2	KOK 8	Kokee	Kauai	22.0276	-159.674	653.18		366	Fusarium oxysporum	MT506792	tef1	WV 15	Wood Valley	Hawaii	19.2796	-155.489	871.73
						246	Fusarium oxysporum	MT680325	rpb2	KOK 11	Kokee	Kauai	22.1199	-159.666	1127.62		372	Fusarium oxysporum	MT506717	tef1	WV 15	Wood Valley	Hawaii	19.2796	-155.489	871.73
						289	Fusarium oxysporum	MT680363	rpb2	HAN 2	Hanalei	Kauai	22.2013	-159.475	63.36		377	Fusarium oxysporum	MT506742	tef1	PW1	Puuwaawaa	Hawaii	19.7382	-155.839	1272.65
						311	Fusarium oxysporum	MT680376	rpb2	KOK 1	Kokee	Kauai	22.0097	-159.386	474.52		378	Fusarium oxysporum	MT506744	tef1	PW1	Puuwaawaa	Hawaii	19.7382	-155.839	1272.65
						333	Fusarium oxysporum	MT680370	rpb2	KOK 19	Kokee	Kauai	22.1017	-159.678	1048.19		393	Fusarium oxysporum	MT506768	tef1	HAN 9	Hanalei	Kauai	22.1991	-159.475	110.55
						343	Fusarium oxysporum	MT680317	rpb2	KOK 18	Kokee	Kauai	22.1094	-159.669	1122.98		409	Fusarium oxysporum	MT506712	tef1	KOK 5	Kokee	Kauai	22.0283	-159.675	655.07
						348	Fusarium oxysporum	MT680318	rpb2	PW 4	Puuwaawaa	Hawaii	19.7381	-155.839	1280.23		411	Fusarium oxysporum	MT506747	tef1	PW 2	Puuwaawaa	Hawaii	19.7383	-155.839	1275.2
						361	Fusarium oxysporum	MT680324	rpb2	PW 5	Puuwaawaa	Hawaii	19.7372	-155.84	1289.98		412	Fusarium oxysporum	MT506743	tef1	PW 2	Puuwaawaa	Hawaii	19.7383	-155.839	1275.2
						366	Fusarium oxysporum	MT680334	rpb2	WV 15	Wood Valley	Hawaii	19.2796	-155.489	871.73		418	Fusarium oxysporum	MT506746	tef1	PW 3	Puuwaawaa	Hawaii	19.7382	-155.839	1277.55
						393	Fusarium oxysporum	MT680308	rpb2	HAN 9	Hanalei	Kauai	22.1991	-159.475	110.55		420	Fusarium oxysporum	MT506729	tef1	PW 3	Puuwaawaa	Hawaii	19.7382	-155.839	1277.55
						409	Fusarium oxysporum	MT680315	rpb2	KOK 5	Kokee	Kauai	22.0283	-159.675	655.07		435	Fusarium oxysporum	MT506781	tef1	RP 11	Paauilo	Hawaii	20.0129	-155.381	627.47
						411	Fusarium oxysporum	MT680323	rpb2	PW 2	Puuwaawaa	Hawaii	19.7383	-155.839	1275.2		441	Fusarium oxysporum	MT506750	tef1	WV 12	Wood Valley	Hawaii	19.279	-155.489	849.37
						435	Fusarium oxysporum	MT680387	rpb2	RP 11	Paauilo	Hawaii	20.0129	-155.381	627.47		447	Fusarium oxysporum	MT506859	tef1	CK 5	Kalopa	Hawaii	20.0324	-155.434	676.01
						441	Fusarium oxysporum	MT680309	rpb2	WV 12	Wood Valley	Hawaii	19.279	-155.489	849.37		451	Fusarium oxysporum	MT506832	tef1	CK 8	Kalopa	Hawaii	20.0319	-155.435	683.45
						447	Fusarium oxysporum	MT680299	rpb2	CK 5	Kalopa	Hawaii	20.0324	-155.434	676.01		455	Fusarium oxysporum	MT506833	tef1	CK 8	Kalopa	Hawaii	20.0319	-155.435	683.45
						451	Fusarium oxysporum	MT680329	rpb2	CK 8	Kalopa	Hawaii	20.0319	-155.435	683.45		456	Fusarium oxysporum	MT506831	tef1	CK 2	Kalopa	Hawaii	20.0325	-155.434	671.28
						456	Fusarium oxysporum	MT680307	rpb2	CK 2	Kalopa	Hawaii	20.0325	-155.434	671.28		467	Fusarium oxysporum	MT506828	tef1	CK 4	Kalopa	Hawaii	20.0325	-155.434	674.08
						467	Fusarium oxysporum	MT680335	rpb2	CK 4	Kalopa	Hawaii	20.0325	-155.434	674.08		485	Fusarium oxysporum	MT506866	tef1	WV 16	Wood Valley	Hawaii	19.2796	-155.489	873.99
						485	Fusarium oxysporum	MT680362	rpb2	WV 16	Wood Valley	Hawaii	19.2796	-155.489	873.99		491	Fusarium oxysporum	MT506865	tef1	CK 1	Kalopa	Hawaii	20.0326	-155.434	668.92
						491	Fusarium oxysporum	MT680336	rpb2	CK 1	Kalopa	Hawaii	20.0326	-155.434	668.92		495	Fusarium oxysporum	MT506773	tef1	WV 7	Wood Valley	Hawaii	19.2795	-155.488	829.86
						495	Fusarium oxysporum	MT680337	rpb2	WV 7	Wood Valley	Hawaii	19.2795	-155.488	829.86		515	Fusarium oxysporum	MT506793	tef1	WV 8	Wood Valley	Hawaii	19.2789	-155.488	839.85
						515	Fusarium oxysporum	MT680338	rpb2	WV 8	Wood Valley	Hawaii	19.2789	-155.488	839.85		533	Fusarium oxysporum	MT506829	tef1	TK 1	Kona	Hawaii	19.6258	-155.947	485.58
						533	Fusarium oxysporum	MT680339	rpb2	TK 1	Kona	Hawaii	19.6258	-155.947	485.58		546	Fusarium oxysporum	MT506835	tef1	WV 2	Wood Valley	Hawaii	19.2761	-155.481	738.93
						548	Fusarium oxysporum	MT680340	rpb2	RP 5	Paauilo	Hawaii	20.0086	-155.383	681.38		548	Fusarium oxysporum	MT506838	tef1	RP 5	Paauilo	Hawaii	20.0086	-155.383	681.38
						561	Fusarium oxysporum	MT680341	rpb2	WV 9	Wood Valley	Hawaii	19.2789	-155.488	841.06		561	Fusarium oxysporum	MT506824	tef1	WV 9	Wood Valley	Hawaii	19.2789	-155.488	841.06
						571	Fusarium oxysporum	MT680342	rpb2	RP 4	Paauilo	Hawaii	20.0086	-155.383	680.33		571	Fusarium oxysporum	MT506834	tef1	RP 4	Paauilo	Hawaii	20.0086	-155.383	680.33
						586	Fusarium oxysporum	MT680343	rpb2	RP 8	Paauilo	Hawaii	20.0082	-155.383	687.87		581	Fusarium oxysporum	MT506855	tef1	RP 8	Paauilo	Hawaii	20.0082	-155.383	687.87
						613	Fusarium oxysporum	MT680382	rpb2	VNP 10	Volcano National Park	Hawaii	19.4316	-155.274	1240		586	Fusarium oxysporum	MT506864	tef1	RP 8	Paauilo	Hawaii	20.0082	-155.383	687.87
						623	Fusarium oxysporum	MT680310	rpb2	VNP 13	Volcano National Park	Hawaii	19.4313	-155.275	1241.16		613	Fusarium oxysporum	MT673720	tef1	VNP 10	Volcano National Park	Hawaii	19.4316	-155.274	1240
						630	Fusarium oxysporum	MT680305	rpb2	WR 1	Wung Ranch	Hawaii	19.4709	-155.167	807.44		623	Fusarium oxysporum	MT506759	tef1	VNP 13	Volcano National Park	Hawaii	19.4313	-155.275	1241.16
						649	Fusarium oxysporum	MT680311	rpb2	VNP 15	Volcano National Park	Hawaii	19.4313	-155.275	1242.06		624	Fusarium oxysporum	MT506760	tef1	VNP 13	Volcano National Park	Hawaii	19.4313	-155.275	1241.16
						676	Fusarium oxysporum	MT680380	rpb2	VNP 11	Volcano National Park	Hawaii	19.4313	-155.274	1238.96		630	Fusarium oxysporum	MT506823	tef1	WR 1	Wung Ranch	Hawaii	19.4709	-155.167	807.44
						679	Fusarium oxysporum	MT680344	rpb2	VNP 14	Volcano National Park	Hawaii	19.4312	-155.275	1242.28		649	Fusarium oxysporum	MT506761	tef1	VNP 15	Volcano National Park	Hawaii	19.4313	-155.275	1242.06
						693	Fusarium oxysporum	MT680312	rpb2	VNP 9	Volcano National Park	Hawaii	19.4316	-155.274	1239.24		676	Fusarium oxysporum	MT506863	tef1	VNP 11	Volcano National Park	Hawaii	19.4313	-155.274	1238.96
						722	Fusarium oxysporum	MT680345	rpb2	HAL 2	Kaiwiki	Hawaii	19.7606	-155.167	607.35		679	Fusarium oxysporum	MT506775	tef1	VNP 14	Volcano National Park	Hawaii	19.4312	-155.275	1242.28
						731	Fusarium oxysporum	MT680346	rpb2	HAL 1	Kaiwiki	Hawaii	19.7605	-155.167	603		693	Fusarium oxysporum	MT506771	tef1	VNP 9	Volcano National Park	Hawaii	19.4316	-155.274	1239.24
						736	Fusarium oxysporum	MT680347	rpb2	WV 6	Wood Valley	Hawaii	19.2795	-155.488	829.23		694	Fusarium oxysporum	MT506718	tef1	VNP 9	Volcano National Park	Hawaii	19.4316	-155.274	1239.24
						746	Fusarium oxysporum	MT680348	rpb2	RP 12	Paauilo	Hawaii	20.0158	-155.381	606.43		722	Fusarium oxysporum	MT506856	tef1	HAL 2	Kaiwiki	Hawaii	19.7606	-155.167	607.35
						750	Fusarium oxysporum	MT680349	rpb2	RP 10	Paauilo	Hawaii	20.0082	-155.383	687.5		731	Fusarium oxysporum	MT506842	tef1	HAL 1	Kaiwiki	Hawaii	19.7605	-155.167	603
						757	Fusarium oxysporum	MT680383	rpb2	RP 7	Paauilo	Hawaii	20.0088	-155.382	677.93		736	Fusarium oxysporum	MT506858	tef1	WV 6	Wood Valley	Hawaii	19.2795	-155.488	829.23
						766	Fusarium oxysporum	MT680306	rpb2	RP 6	Paauilo	Hawaii	20.0088	-155.383	678.76		738	Fusarium proliferatum	MT673696	tef1	HAL 7	Kaiwiki	Hawaii	19.7632	-155.167	610.97
						779	Fusarium oxysporum	MT680377	rpb2	RP 1	Paauilo	Hawaii	20.0086	-155.383	676.72		746	Fusarium oxysporum	MT506830	tef1	RP 12	Paauilo	Hawaii	20.0158	-155.381	606.43
						780	Fusarium oxysporum	MT680276	rpb2	RP 3	Paauilo	Hawaii	20.0087	-155.383	678.02		747	Fusarium proliferatum	MT673692	tef1	RP 12	Paauilo	Hawaii	20.0158	-155.381	606.43
						796	Fusarium oxysporum	MT680350	rpb2	WV 19	Wood Valley	Hawaii	19.2797	-155.49	892.7		750	Fusarium oxysporum	MT506786	tef1	RP 10	Paauilo	Hawaii	20.0082	-155.383	687.5
						798	Fusarium oxysporum	MT680388	rpb2	WV 18	Wood Valley	Hawaii	19.2796	-155.49	892.14		752	Fusarium oxysporum	MT673716	tef1	RP 10	Paauilo	Hawaii	20.0082	-155.383	687.5
						804	Fusarium oxysporum	MT680351	rpb2	WV 14	Wood Valley	Hawaii	19.2796	-155.489	860.54		757	Fusarium oxysporum	MT506735	tef1	RP 7	Paauilo	Hawaii	20.0088	-155.382	677.93
						809	Fusarium oxysporum	MT680284	rpb2	CK 6	Kalopa	Hawaii	20.0322	-155.434	676.58		766	Fusarium oxysporum	MT506767	tef1	RP 6	Paauilo	Hawaii	20.0088	-155.383	678.76
						835	Fusarium oxysporum	MT680302	rpb2	WV 20	Wood Valley	Hawaii	19.2799	-155.49	896.19		779	Fusarium oxysporum	MT506731	tef1	RP 1	Paauilo	Hawaii	20.0086	-155.383	676.72
						836	Fusarium oxysporum	MT680303	rpb2	WV 3	Wood Valley	Hawaii	19.2761	-155.481	739.83		780	Fusarium oxysporum	MT506796	tef1	RP 3	Paauilo	Hawaii	20.0087	-155.383	678.02
						844	Fusarium oxysporum	MT680304	rpb2	HAL 9	Kaiwiki	Hawaii	19.7632	-155.167	612.39		796	Fusarium oxysporum	MT506766	tef1	WV 19	Wood Valley	Hawaii	19.2797	-155.49	892.7
						860	Fusarium oxysporum	MT680389	rpb2	CK 10	Kalopa	Hawaii	20.032	-155.436	689.32		798	Fusarium oxysporum	MT506730	tef1	WV 18	Wood Valley	Hawaii	19.2796	-155.49	892.14
						863	Fusarium oxysporum	MT680384	rpb2	CK 9	Kalopa	Hawaii	20.032	-155.435	682.76		804	Fusarium oxysporum	MT506821	tef1	WV 14	Wood Valley	Hawaii	19.2796	-155.489	860.54
						884	Fusarium oxysporum	MT680272	rpb2	WV 13	Wood Valley	Hawaii	19.2793	-155.488	850.14		809	Fusarium oxysporum	MT506736	tef1	CK 6	Kalopa	Hawaii	20.0322	-155.434	676.58
						886	Fusarium oxysporum	MT680352	rpb2	WV 10	Wood Valley	Hawaii	19.2789	-155.489	844.23		835	Fusarium oxysporum	MT506857	tef1	WV 20	Wood Valley	Hawaii	19.2799	-155.49	896.19
						899	Fusarium oxysporum	MT680328	rpb2	WV 4	Wood Valley	Hawaii	19.276	-155.48	740.21		836	Fusarium oxysporum	MT506825	tef1	WV 3	Wood Valley	Hawaii	19.2761	-155.481	739.83
						908	Fusarium oxysporum	MT680290	rpb2	KAH 1	Kahana	Oahu	21.5418	-157.886	60.99		844	Fusarium oxysporum	MT506826	tef1	HAL 9	Kaiwiki	Hawaii	19.7632	-155.167	612.39
						946	Fusarium oxysporum	MT680269	rpb2	POA 2	Poamoho	Oahu	21.5353	-157.986	459.87		854	Fusairum solani	MT673709	tef1	CK 10	Kalopa	Hawaii	20.032	-155.436	689.32
						951	Fusarium oxysporum	MT680313	rpb2	POA 5	Poamoho	Oahu	21.5352	-157.986	455.28		860	Fusarium oxysporum	MT506819	tef1	CK 10	Kalopa	Hawaii	20.032	-155.436	689.32
						970	Fusarium oxysporum	MT680386	rpb2	POA 6	Poamoho	Oahu	21.5352	-157.985	458.78		863	Fusarium oxysporum	MT506756	tef1	CK 9	Kalopa	Hawaii	20.032	-155.435	682.76
						978	Fusarium oxysporum	MT680390	rpb2	POA 8	Poamoho	Oahu	21.5352	-157.985	459.64		865	Fusarium oxysporum	MT506862	tef1	CK 9	Kalopa	Hawaii	20.032	-155.435	682.76
						987	Fusarium oxysporum	MT680353	rpb2	MW 7	Maunawili	Oahu	21.3463	-157.768	186.41		884	Fusarium oxysporum	MT506762	tef1	WV 13	Wood Valley	Hawaii	19.2793	-155.488	850.14
						995	Fusarium oxysporum	MT680354	rpb2	MW 9	Maunawili	Oahu	21.3464	-157.768	164.85		886	Fusarium oxysporum	MT506854	tef1	WV 10	Wood Valley	Hawaii	19.2789	-155.489	844.23
						1003	Fusarium oxysporum	MT680277	rpb2	MW 10	Maunawili	Oahu	21.3464	-157.768	174.24		889	Fusarium lactis	MT673679	tef1	WV 10	Wood Valley	Hawaii	19.2789	-155.489	844.23
						1009	Fusarium oxysporum	MT680371	rpb2	MW 11	Maunawili	Oahu	21.3465	-157.768	177.21		899	Fusarium oxysporum	MT506822	tef1	WV 4	Wood Valley	Hawaii	19.276	-155.48	740.21
						1011	Fusarium oxysporum	MT680322	rpb2	MW 12	Maunawili	Oahu	21.3465	-157.768	177.21		901	Fusairum solani	MT673708	tef1	KAH 11	Kahana	Oahu	21.5385	-157.892	94.27
						1015	Fusarium oxysporum	MT680391	rpb2	MW 1	Maunawili	Oahu	21.3469	-157.768	190		903	Fusairum solani	MT673707	tef1	KAH 2	Kahana	Oahu	21.5405	-157.888	69.2
						1018	Fusarium oxysporum	MT680264	rpb2	MW 2	Maunawili	Oahu	21.3469	-157.768	190.03		908	Fusarium oxysporum	MT506794	tef1	KAH 1	Kahana	Oahu	21.5418	-157.886	60.99
						1026	Fusarium oxysporum	MT680300	rpb2	MW 4	Maunawili	Oahu	21.347	-157.768	175.51		912	Fusairum solani	MT673706	tef1	KAH 8	Kahana	Oahu	21.5399	-157.891	87.26
						1032	Fusarium oxysporum	MT680355	rpb2	MW 5	Maunawili	Oahu	21.3468	-157.768	180.4		919	Fusairum solani	MT673705	tef1	KAH 3	Kahana	Oahu	21.5402	-157.891	88.11
						1401	Fusarium oxysporum	MT680280	rpb2		Maunawili	Oahu					930	Fusairum solani	MT673704	tef1	KAH 9	Kahana	Oahu	21.5385	-157.892	98.23
						1402	Fusarium oxysporum	MT680297	rpb2		Maunawili	Oahu					943	Fusairum solani	MT673703	tef1	POA 3	Poamoho	Oahu	21.5352	-157.986	456.9
						1403	Fusarium oxysporum	MT680288	rpb2		Maunawili	Oahu					946	Fusarium oxysporum	MT506719	tef1	POA 2	Poamoho	Oahu	21.5353	-157.986	459.87
						1405	Fusarium oxysporum	MT680296	rpb2		Maunawili	Oahu					951	Fusarium oxysporum	MT506721	tef1	POA 5	Poamoho	Oahu	21.5352	-157.986	455.28
						1407	Fusarium oxysporum	MT680285	rpb2	S&PFR2C1Row4#1	Maunawili	Oahu					953	Fusarium oxysporum	MT506722	tef1	POA 5	Poamoho	Oahu	21.5352	-157.986	455.28
						1408	Fusarium oxysporum	MT680286	rpb2	FR1	Laupahoehoe	Hawaii					955	Fusairum solani	MT673702	tef1	POA 4	Poamoho	Oahu	21.5353	-157.986	456.92
						1409	Fusarium oxysporum	MT680292	rpb2	S&PFR2C2Row15#5	Maunawili	Oahu					970	Fusarium oxysporum	MT506817	tef1	POA 6	Poamoho	Oahu	21.5352	-157.985	458.78
						1410	Fusarium oxysporum	MT680301	rpb2	S&PF R2C1 row 4 #1	Maunawili	Oahu					978	Fusarium oxysporum	MT506836	tef1	POA 8	Poamoho	Oahu	21.5352	-157.985	459.64
						1415	Fusarium oxysporum	MT680273	rpb2	CIG1	Maunawili	Oahu					987	Fusarium oxysporum	MT506840	tef1	MW 7	Maunawili	Oahu	21.3463	-157.768	186.41
						1416	Fusarium oxysporum	MT680298	rpb2	S&PF Row15#5	Maunawili	Oahu					991	Fusarium oxysporum	MT506769	tef1	MW 8	Maunawili	Oahu	21.3464	-157.768	164.85
						1417	Fusarium oxysporum	MT680279	rpb2	HR Site	Haleakala Ranch	Maui					992	Fusarium oxysporum	MT506772	tef1	MW 8	Maunawili	Oahu	21.3464	-157.768	164.85
						1503	Fusarium oxysporum	MT680287	rpb2	S&PF R3C1 row 6 #2A	Maunawili	Oahu					995	Fusarium oxysporum	MT506852	tef1	MW 9	Maunawili	Oahu	21.3464	-157.768	164.85
						1509	Fusarium oxysporum	MT680293	rpb2	S&PF Wood Sample 5	Maunawili	Oahu					1003	Fusarium oxysporum	MT506815	tef1	MW 10	Maunawili	Oahu	21.3464	-157.768	174.24
						1608	Fusarium oxysporum	MT680283	rpb2	WR CIG 3B1	Wung Ranch	Hawaii					1009	Fusarium oxysporum	MT506791	tef1	MW 11	Maunawili	Oahu	21.3465	-157.768	177.21
						1610	Fusarium oxysporum	MT680281	rpb2	FO-MW2B	Maunawili	Oahu					1011	Fusarium oxysporum	MT506739	tef1	MW 12	Maunawili	Oahu	21.3465	-157.768	177.21
						1701	Fusarium oxysporum	MT680271	rpb2		Mahanalua	Maui					1015	Fusarium oxysporum	MT506861	tef1	MW 1	Maunawili	Oahu	21.3469	-157.768	190
						1803	Fusarium oxysporum	MT680378	rpb2			Lanai					1018	Fusarium oxysporum	MT506764	tef1	MW 2	Maunawili	Oahu	21.3469	-157.768	190.03
						1807	Fusarium oxysporum	MT680393	rpb2			Lanai					1026	Fusarium oxysporum	MT506867	tef1	MW 4	Maunawili	Oahu	21.347	-157.768	175.51
						1810	Fusarium oxysporum	MT680356	rpb2		Pepeekeo	Hawaii					1032	Fusarium oxysporum	MT506784	tef1	MW 5	Maunawili	Oahu	21.3468	-157.768	180.4
						1814	Fusarium oxysporum	MT680327	rpb2	MW 3	Maunawili	Oahu	21.347	-157.768	177.76		1401	Fusarium oxysporum	MT506783	tef1		Maunawili	Oahu
						1816	Fusarium oxysporum	MT680357	rpb2	POA 1	Poamoho	Oahu	21.5353	-157.986	460.27		1402	Fusarium oxysporum	MT506809	tef1		Maunawili	Oahu
						1827	Fusarium oxysporum	MT680319	rpb2	HAN 4	Hanalei	Kauai	22.201	-159.475	65.04		1403	Fusarium oxysporum	MT506799	tef1		Maunawili	Oahu
						1830	Fusarium oxysporum	MT680372	rpb2	POA 7	Poamoho	Oahu	21.5352	-157.985	457.84		1404	Fusarium oxysporum	MT506810	tef1		Maunawili	Oahu
						1833	Fusarium oxysporum	MT680358	rpb2	VNP 1	Volcano National Park	Hawaii	19.4249	-155.296	1205.63		1405	Fusarium oxysporum	MT506780	tef1	S&PFR2C1Row4#1	Maunawili	Oahu
						1836	Fusarium oxysporum	MT680359	rpb2	CK 7	Kalopa	Hawaii	20.0319	-155.435	681.28		1406	Fusarium oxysporum	MT506788	tef1	Seed Tree 1	Humuula	Hawaii
						1841	Fusarium oxysporum	MT680320	rpb2	KOK 9	Kokee	Kauai	22.0283	-159.675	658.34		1407	Fusarium oxysporum	MT506851	tef1	Seed Tree 1	Humuula	Hawaii
						1850	Fusarium oxysporum	MT680360	rpb2	CK 3	Kalopa	Hawaii	20.0325	-155.434	673.3		1408	Fusarium oxysporum	MT506770	tef1	FR1	Laupahoehoe	Hawaii
						1852	Fusarium oxysporum	MT680361	rpb2	RP 2	Paauilo	Hawaii	20.0086	-155.383	679.16		1409	Fusarium oxysporum	MT506765	tef1	S&PFR2C2Row15#5	Maunawili	Oahu
						1802B	Fusarium oxysporum	MT680282	rpb2			Lanai					1410	Fusarium oxysporum	MT506846	tef1	S&PF R2C1 row 4 #1	Maunawili	Oahu
						0429O	Fusarium oxysporum	MT680278	rpb2			Maui					1411	Fusarium babinda	MT673681	tef1	Hum Tree	Humuula	Hawaii
						0540K	Fusarium oxysporum	MT680385	rpb2			Hawaii					1414	Fusarium oxysporum	MT506748	tef1	CIG1	Maunawili	Oahu
						1511D	Fusarium oxysporum	MT680294	rpb2			Hawaii					1415	Fusarium oxysporum	MT506813	tef1	CIG1	Maunawili	Oahu
						1603A	Fusarium oxysporum	MT680295	rpb2			Hawaii					1416	Fusarium oxysporum	MT506818	tef1	S&PF Row15#5	Maunawili	Oahu
						1612A	Fusarium oxysporum	MT680267	rpb2	FO-MW-8A	Maunawili	Oahu					1417	Fusarium oxysporum	MT506755	tef1	HR Site	Haleakala Ranch	Maui
						1613A	Fusarium oxysporum	MT680274	rpb2	Van1A1	Vanilla Company	Hawaii					1418	Fusarium oxysporum	MT506816	tef1	HR Site	Haleakala Ranch	Maui
						1802A	Fusarium oxysporum	MT680268	rpb2			Lanai					1503	Fusarium oxysporum	MT506782	tef1	S&PF R3C1 row 6 #2A	Maunawili	Oahu
						1809A	Fusarium oxysporum	MT680291	rpb2			Lanai					1509	Fusarium oxysporum	MT506778	tef1	S&PF Wood Sample 5	Maunawili	Oahu
						1809B	Fusarium oxysporum	MT680270	rpb2			Lanai					1608	Fusarium oxysporum	MT506850	tef1	WR CIG 3B1	Wung Ranch	Hawaii
																	1610	Fusarium oxysporum	MT506779	tef1	FO-MW2B	Maunawili	Oahu
																	1615	Fusarium oxysporum	MT506847	tef1	S&PF	Maunawili	Oahu
																	1617	Fusarium oxysporum	MT506860	tef1	Pahala 6C	Pahala	Hawaii
																	1618	Fusarium oxysporum	MT506753	tef1	Pahala 7C	Pahala	Hawaii
																	1619	Fusarium oxysporum	MT673714	tef1	Pahala 15A	Pahala	Hawaii
																	1620	Fusarium fujikuroi	MT673687	tef1	Pahala 20B	Pahala	Hawaii
																	1621	Fusarium subglutinans	MT673685	tef1	Pahala 20C	Pahala	Hawaii
																	1622	Fusarium oxysporum	MT506774	tef1	Pahala 30B	Pahala	Hawaii
																	1623	Fusarium oxysporum	MT506827	tef1	Pahala 30C	Pahala	Hawaii
																	1626	Fusarium proliferatum	MT673695	tef1			Kauai
																	1627	Fusarium proliferatum	MT673694	tef1			Kauai
																	1629	Fusarium proliferatum	MT673693	tef1			Kauai
																	1701	Fusarium oxysporum	MT506811	tef1		Mahanalua	Maui
																	1803	Fusarium oxysporum	MT673715	tef1			Lanai
																	1807	Fusarium verticillioides	MT673691	tef1			Lanai
																	1810	Fusarium oxysporum	MT506843	tef1		Pepeekeo	Hawaii
																	1814	Fusarium oxysporum	MT506724	tef1	MW 3	Maunawili	Oahu	21.347	-157.768	177.76
																	1816	Fusarium oxysporum	MT673718	tef1	POA 1	Poamoho	Oahu	21.5353	-157.986	460.27
																	1827	Fusarium oxysporum	MT506710	tef1	HAN 4	Hanalei	Kauai	22.201	-159.475	65.04
																	1828	Fusarium oxysporum	MT506734	tef1	MW 10	Maunawili	Oahu	21.3464	-157.768	174.24
																	1830	Fusarium oxysporum	MT673717	tef1	POA 7	Poamoho	Oahu	21.5352	-157.985	457.84
																	1833	Fusarium oxysporum	MT506853	tef1	VNP 1	Volcano National Park	Hawaii	19.4249	-155.296	1205.63
																	1836	Fusarium oxysporum	MT506839	tef1	CK 7	Kalopa	Hawaii	20.0319	-155.435	681.28
																	1837	Fusairum solani	MT673700	tef1	WV 2	Wood Valley	Hawaii	19.2761	-155.481	738.93
																	1841	Fusarium oxysporum	MT506715	tef1	KOK 9	Kokee	Kauai	22.0283	-159.675	658.34
																	1850	Fusarium oxysporum	MT506844	tef1	CK 3	Kalopa	Hawaii	20.0325	-155.434	673.3
																	1852	Fusarium oxysporum	MT506732	tef1	RP 2	Paauilo	Hawaii	20.0086	-155.383	679.16
																	0433N	Fusarium fujikuroi	MT673690	tef1			Maui
																	0509I	Fusarium subglutinans	MT673686	tef1		Paukaa	Hawaii
																	0540K	Fusarium oxysporum	MT506837	tef1		Parker Office	Hawaii
																	0547E	Fusarium fujikuroi	MT673689	tef1			Hawaii
																	0563H	Fusarium oxysporum	MT506845	tef1			Kauai
																	0621F	Fusarium oxysporum	MT506733	tef1			Hawaii
																	0622C	Fusarium oxysporum	MT506726	tef1			Maui
																	0622N	Fusarium oxysporum	MT506763	tef1			Maui
																	0629D	Fusarium fujikuroi	MT673688	tef1			Hawaii
																	0630A	Fusarium oxysporum	MT506754	tef1			Hawaii
																	0637D	Fusarium oxysporum	MT673713	tef1			Maui
																	0637J	Fusarium oxysporum	MT506751	tef1			Maui
																	0651H	Fusarium oxysporum	MT506752	tef1		Kulani Prison	Hawaii
																	0652N	Fusarium sterilihyphosum	MT673684	tef1		Kulani Prison	Hawaii
																	0652Q	Fusarium proliferatum	MT673697	tef1		Kulani Prison	Hawaii
																	1511D	Fusarium oxysporum	MT506776	tef1			Hawaii
																	1603A	Fusarium oxysporum	MT506868	tef1			Hawaii
																	1604A	Fusarium anthophilum	MT673680	tef1	WR CIG 1A2	Wung Ranch	Hawaii
																	1612A	Fusarium oxysporum	MT506745	tef1	FO-MW-8A	Maunawili	Oahu
																	1613A	Fusarium oxysporum	MT506787	tef1	Van1A1	Vanilla Company	Hawaii
																	1616A	Fusarium lateritium	MT673683	tef1	NU3A	Nualolo Trail	Kauai
																	1616B	Fusairum solani	MT673701	tef1	NU3B	Nualolo Trail	Kauai
																	166_0545B	Fusarium oxysporum	MT506808	tef1	0545B		Maui
																	17_0532A	Fusarium oxysporum	MT506849	tef1	0532A	HRS	Hawaii
																	1802A	Fusarium oxysporum	MT506720	tef1			Lanai
																	1802B	Fusarium oxysporum	MT506797	tef1			Lanai
																	1809A	Fusarium oxysporum	MT506785	tef1			Lanai
																	1809B	Fusarium oxysporum	MT506723	tef1			Lanai
																	20_0533C	Fusarium oxysporum	MT506841	tef1	0533C	HRS	Hawaii
																	27_0433F	Fusarium oxysporum	MT506740	tef1	0433F	Dorcy	Maui
																	34_0544A	Fusarium oxysporum	MT506802	tef1	0544A		Hawaii
																	44_0505A	Fusarium oxysporum	MT506803	tef1	0505A	Paukaa	Hawaii
																	45_0503I	Fusarium oxysporum	MT506749	tef1	0503I	Manana	Hawaii
																	53_0429D	Fusarium oxysporum	MT506848	tef1	0429D		Maui
																	58_0563D	Fusarium oxysporum	MT506727	tef1	0563D		Hawaii
																	6-0433M	Fusarium oxysporum	MT673712	tef1	0433M	Dorcy	Maui
																	72_0561Y	Fusarium oxysporum	MT506800	tef1	0561Y		Kauai
																	76_0562B	Fusarium oxysporum	MT506804	tef1	0562B		Kauai
																	77_0563O	Fusarium oxysporum	MT506805	tef1	0563O		Kauai
																	78_0562D	Fusarium oxysporum	MT506806	tef1	0562D		Kauai
																	79_0562E	Fusarium oxysporum	MT506807	tef1	0562E		Kauai
																	8_0503M	Fusarium oxysporum	MT506725	tef1	0503M	Wood Valley	Hawaii
																	81_0562H	Fusarium oxysporum	MT506801	tef1	0562H		Kauai
																	90_0602K	Fusarium oxysporum	MT506798	tef1	0602K		Oahu
